# Supplementary material for: Fluorescent Tagged Vaccinia Virus Genome Allows Rapid and Efficient Measurement of Oncolytic Potential and Discovery of Oncolytic Modulators
Source: Biomedicines. 2020 Nov 26;8(12):543. doi: 10.3390/biomedicines8120543 (PMC7760631; doi:10.3390/biomedicines8120543)
Supplement: Supplementary file 1 [file biomedicines-08-00543-s001.zip]

Archive with 8 entries (8 files):
- Figure S1.docx
- Figure S2.docx
- Video S1.avi
- Video S2.avi
- Video S3.avi
- Video S4.avi
- Video S5.mp4
- Video S6.mp4
